# Supplementary material for: Impact of different doses of cold water immersion (duration and temperature variations) on recovery from acute exercise-induced muscle damage: a network meta-analysis
Source: Front Physiol. 2025 Feb 26;16:1525726. doi: 10.3389/fphys.2025.1525726 (PMC11897523; doi:10.3389/fphys.2025.1525726)
Supplement: Supplementary file 1 [file DataSheet1.zip]

Archive with 60 entries (55 files):
- attachment/
- attachment/Figure 2B.png
- __MACOSX/attachment/._Figure 2B.png
- attachment/.DS_Store
- __MACOSX/attachment/._.DS_Store
- attachment/Data extraction table.xlsx
- __MACOSX/attachment/._Data extraction table.xlsx
- attachment/S1/
- attachment/Document feature list.xlsx
- __MACOSX/attachment/._Document feature list.xlsx
- attachment/S1/DOMS/
- __MACOSX/attachment/S1/._DOMS
- attachment/S1/.DS_Store
- __MACOSX/attachment/S1/._.DS_Store
- attachment/S1/JUMP/
- __MACOSX/attachment/S1/._JUMP
- attachment/S1/CK/
- __MACOSX/attachment/S1/._CK
- attachment/S1/DOMS/.DS_Store
- __MACOSX/attachment/S1/DOMS/._.DS_Store
- attachment/S1/DOMS/DOMS Prediction interval graph.tif
- __MACOSX/attachment/S1/DOMS/._DOMS Prediction interval graph.tif
- attachment/S1/DOMS/DOMS Global inconsistency detection.jpg
- __MACOSX/attachment/S1/DOMS/._DOMS Global inconsistency detection.jpg
- attachment/S1/DOMS/DOMS Node segmentation method.jpg
- __MACOSX/attachment/S1/DOMS/._DOMS Node segmentation method.jpg
- attachment/S1/DOMS/DOMS forest map.tif
- __MACOSX/attachment/S1/DOMS/._DOMS forest map.tif
- attachment/S1/DOMS/DOMS Ring inconsistency detection.tif
- __MACOSX/attachment/S1/DOMS/._DOMS Ring inconsistency detection.tif
- attachment/S1/DOMS/DOMS Ring inconsistency detection.jpg
- __MACOSX/attachment/S1/DOMS/._DOMS Ring inconsistency detection.jpg
- attachment/S1/JUMP/JUMP forest map.tif
- __MACOSX/attachment/S1/JUMP/._JUMP forest map.tif
- attachment/S1/JUMP/.DS_Store
- __MACOSX/attachment/S1/JUMP/._.DS_Store
- attachment/S1/JUMP/JUMP Ring inconsistency detection.tif
- __MACOSX/attachment/S1/JUMP/._JUMP Ring inconsistency detection.tif
- attachment/S1/JUMP/JUMP Ring inconsistency detection.jpg
- __MACOSX/attachment/S1/JUMP/._JUMP Ring inconsistency detection.jpg
- attachment/S1/JUMP/JUMP Global inconsistency detection.jpg
- __MACOSX/attachment/S1/JUMP/._JUMP Global inconsistency detection.jpg
- attachment/S1/JUMP/JUMP Prediction interval graph.tif
- __MACOSX/attachment/S1/JUMP/._JUMP Prediction interval graph.tif
- attachment/S1/JUMP/JUMP Node segmentation method.jpg
- __MACOSX/attachment/S1/JUMP/._JUMP Node segmentation method.jpg
- attachment/S1/CK/CK Prediction interval graph.tif
- __MACOSX/attachment/S1/CK/._CK Prediction interval graph.tif
- attachment/S1/CK/.DS_Store
- __MACOSX/attachment/S1/CK/._.DS_Store
- attachment/S1/CK/CK Node segmentation method.jpg
- __MACOSX/attachment/S1/CK/._CK Node segmentation method.jpg
- attachment/S1/CK/CK Ring inconsistency detection.jpg
- __MACOSX/attachment/S1/CK/._CK Ring inconsistency detection.jpg
- attachment/S1/CK/CK Ring inconsistency detection.tif
- __MACOSX/attachment/S1/CK/._CK Ring inconsistency detection.tif
- attachment/S1/CK/CK forest map.tif
- __MACOSX/attachment/S1/CK/._CK forest map.tif
- attachment/S1/CK/CK Global inconsistency detection.jpg
- __MACOSX/attachment/S1/CK/._CK Global inconsistency detection.jpg
