# Supplementary material for: Impact of different doses of cold water immersion (duration and temperature variations) on recovery from acute exercise-induced muscle damage: a network meta-analysis
Source: Front Physiol. 2025 Feb 26;16:1525726. doi: 10.3389/fphys.2025.1525726 (PMC11897523; doi:10.3389/fphys.2025.1525726)
Supplement: Supplementary file 1 [file DataSheet1.zip › attachment/Data extraction table.xlsx]

## Sheet: DOMS
	单位不一样，因此使用SMD，type为arm臂：1：有氧组 2：抗阻组，或3对照组
	study	type	type	mean	sd	n
	Fernanda2020	2	MDLT CWI	3.2	2.21	7
	Fernanda2020	1	CON	5.86	1.8	7
	Fiona2017	3	MDMT CWI	0.6	1.2	9
	Fiona2017	1	CON	0.9	1.14	9		CON:1
N0.7	Sam2019	3	MDMT CWI	0.4	0.3	15		MDLT:2
	Sam2019	1	CON	1.8	0.18	15		MDMT:3
N0.8	Machado2016	2	MDLT CWI	1.6	1.33	20		LTLT:4
	Machado2016	3	MDMT CWI	2.2	1.26	20		MDHT:5
	Machado2016	1	CON	2	1.1	20		LTHT:6
NO.64	Philip2014	2	MDLT CWI	0.39	0.75	10		SDLT:7
	Philip2014	1	CON	1.73	1.07	10
NO.59	Thimo2018	3	MDMT CWI	1.9	1.68	11
	Thimo2018	1	CON	4.7	2.02	13
NO.127	Braulio2017	3	MDMT CWI	-1.83	0.83	10
	Braulio2017	1	CON	0.43	0.84	10
NO.77	George2012	3	MDMT CWI	0	0.72	14
	George2012	1	CON	4	0.79	14
NO.129	Beatriz2016	4	LTLT CWI	1.51	1.11	8
	Beatriz2016	1	CON	3.81	0.4	8
NO.76	George2013	3	MDMT CWI	2.4	0.44	8
	George2013	1	CON	5.4	0.9	8
NO.14	Siqueira2018A	4	LTLT CWI	3.78	2.87	14
	Siqueira2018A	1	CON	5.34	2.79	15
	Siqueira2018B	4	LTLT CWI	4.67	3.24	14
	Siqueira2018B	1	CON	6.03	2.45	15
NO83	Angelopoulos2022	2	MDLT CWI	4.1	1.92	15
	Angelopoulos2022	1	CON	6.8	1.27	15
NO.85	Getto2013	2	MDLT CWI	6.84	7.3	7
	Getto2013	1	CON	-0.56	7.96	8
NO.93	Nasser2023	3	MDMT CWI	1.68	1.54	12
	Nasser2023	1	CON	3.37	2.21	12
NO.10	Minett2013	4	LTLT CWI	0.99	0.93	9
	Minett2013	1	CON	4.9	0.98	9
NO.109	Fakhro2022	3	MDMT CWI	4	1.01	30
	Fakhro2022	1	CON	8.27	0.69	30
NO.51	KIMBERLY2012	3	MDMT CWI	-0.5	1.38	12
	KIMBERLY2012	1	CON	0	1.71	10
NO.106	ANDERSON2017	2	MDLT CWI	3	0.92	9
	ANDERSON2017	3	MDMT CWI	2	0.79	9
	ANDERSON2017	1	CON	3	0.79	9
NO.56	Barber2017	2	MDLT CWI	2.9	0.89	8
	Barber2017	1	CON	4.96	1.24	8
NO.35	Vaile2008	3	MDMT CWI	6.78	1.93	12
	Vaile2008	1	CON	7.51	2.13	12
NO.44	POINTON2011	4	LTLT CWI	2.4	1.62	10
	POINTON2011	1	CON	3.52	1.69	10
NO.55	Crowther2017	3	MDMT CWI	3.4	1.26	14
	Crowther2017	1	CON	4.3	0.98	14
NO.69	Ingram2009	2	MDLT CWI	2	1	11
	Ingram2009	1	CON	4	1	11
NO.30	Gillian2014A	6	MDHT CWI (16-20°C, 10-15 min)	2.7	0.9	8
	Gillian2014A	5	LTHT CWI (16-20°C, >15 min)	0.6	0.4	8
	Gillian2014A	2	MDLT CWI (5-10°C, 10-15 min)	0.9	0.4	8
	Gillian2014A	4	LTLT CWI (5-10°C, >15 min)	0.9	0.4	8
	Gillian2014A	1	CON	0.7	0.3	8
	Gillian2014B	6	MDHT CWI (16-20°C, 10-15 min)	3	2.7	8
	Gillian2014B	5	LTHT CWI (16-20°C, >15 min)	0.8	1.5	8
	Gillian2014B	2	MDLT CWI (5-10°C, 10-15 min)	1.2	1.3	8
	Gillian2014B	4	LTLT CWI (5-10°C, >15 min)	1	1.6	8
	Gillian2014B	1	CON	1.2	0.8	8
NO.103	Leeder2015(1)	3	MDMT CWI	8.9	4.57	8
	Leeder2015(1)	1	CON	11	5.3	8
NO.103	Leeder2015(2)	3	MDMT CWI	8.6	1.93	8
	Leeder2015(2)	1	CON	11	5.3	8
NO.27	Wilson2018	2	MDLT CWI	3.75	2.09	8
	Wilson2018	1	CON	3.88	2.09	8
NO.15	Crowther2017	3	MDMT CWI	0.6	1.2	34
	Crowther2017	1	CON	0.9	1.14	34
NO.12	Hohenauer2019	2	MDLT CWI	2.85	2.09	10
	Hohenauer2019	1	CON	6.55	1.97	10
NO.39	Missau2018	3	MDMT CWI	3.38	1.43	13
	Missau2018	1	CON	5.91	2	13
NO.123	Jakeman2013	2	MDLT CWI	2.15	0.28	18
	Jakeman2013	1	CON	3.32	0.25	18
NO.36	Osamu2003	2	MDLT CWI	2.82	0.56	9
	Osamu2003	1	CON	3.1	0.8	10
NO.65	Bouzid2018	2	MDLT CWI	3.85	1.04	8
	Bouzid2018	1	CON	6.69	0.62	8
NO.108	Goodall2008A	3	MDMT CWI	6.48	3.81	9
	Goodall2008A	1	CON	8.06	4.56	9
	Goodall2008B	3	MDMT CWI	10.25	4.78	9
	Goodall2008B	1	CON	10.77	4.23	9
NO.133	Bartley2021	2	MDLT CWI	3.71	2.34	15
	Bartley2021	1	CON	4.11	4.94	14
NO.6	Stella2024	2	MDLT CWI	-5.9	0.85	16
	Stella2024	1	CON	-4.49	1.34	16
NO.121	BAILEY2007	2	MDLT CWI	3.4	0.21	10
	BAILEY2007	1	CON	5.12	0.28	10
NO.90	Kositsky2020	4	LTLT CWI	2.92	1.48	5
	Kositsky2020	1	CON	1.92	1.13	5
NO.95	Malta12019	2	MDLT CWI	0.11	0.36	18
	Malta12019	1	CON	0.69	1.49	18
NO.34	Howatson2009	3	MDMT CWI	6.49	3.71	8
	Howatson2009	1	CON	8.16	4.37	8
NO.115	Lindsay2017	2	MDLT CWI	0.4	1.83	7
	Lindsay2017	1	CON	2.98	2.71	8
NO.32	Francois2011	2	MDLT CWI	2.95	0.79	13
	Francois2011	1	CON	1.97	0.67	9

## Sheet: CK
	单位不一样，因此使用SMD，type为arm臂：1：有氧组 2：抗阻组，或3对照组
	study	type	type	mean	sd	n
N0.7	Sam2019	3	MDMT CWI	0	0.76	15
	Sam2019	1	CON	2.7	1.46	15
N0.8	Machado2016	2	MDLT CWI	395.2	468.45	20
	Machado2016	3	MDMT CWI	278	281.24	20		CON:1
	Machado2016	1	CON	404.1	426.18	20		MDLT:2
NO.64	Philip2014	2	MDLT CWI	-1.89	444.65	10		MDMT:3
	Philip2014	1	CON	338.27	368.98	10		LTLT:4
NO.59	Thimo2018	3	MDMT CWI	295	181.79	11		MDHT:5
	Thimo2018	1	CON	699	607.42	13		LTHT:6
NO.87	Adnan2022	3	MDMT CWI	193.3	139.33	8		SDLT:7
	Adnan2022	1	CON	357.1	200.41	8
NO.129	Beatriz2016	4	LTLT CWI	216.9	68.43	8
	Beatriz2016	1	CON	298.7	74.1	8
NO.14	Siqueira2018	4	LTLT CWI	129.9	91.42	14
	Siqueira2018	1	CON	147.7	104.66	15
NO.86	Difranco2022	2	MDLT CWI	14.2	14.42	11
	Difranco2022	1	CON	20.2	29.45	10
NO83	Angelopoulos2022	2	MDLT CWI	226.5	1045.07	15
	Angelopoulos2022	1	CON	322	299.67	15
NO.10	Minett2013	4	LTLT CWI	273	171.71	9
	Minett2013	1	CON	523	396.34	9
NO.109	Fakhro2022	3	MDMT CWI	70.47	17.23	30
	Fakhro2022	1	CON	127.87	33.5	30
NO.137	Pinheiro2024	2	MDLT CWI	354.31	56.47	10
	Pinheiro2024	1	CON	634.7	57.09	10
NO.48	Takeda2014	3	MDMT CWI	271	167.63	10
	Takeda2014	1	CON	419	316.91	10
NO.106	ANDERSON2017	2	MDLT CWI	238	125.42	9
	ANDERSON2017	3	MDMT CWI	204	149.54	9
	ANDERSON2017	1	CON	357	231.68	9
NO.56	Barber2017	2	MDLT CWI	41.36	21.25	8
	Barber2017	1	CON	114.88	15.77	8
NO.58	Schimpchen2016	3	MDMT CWI	257	174.99	7
	Schimpchen2016	1	CON	268.14	138.63	7
NO.35	Vaile2008	3	MDMT CWI	8	133.27	12
	Vaile2008	1	CON	381	228.6	12
NO.44	POINTON2011	4	LTLT CWI	320	246.98	10
	POINTON2011	1	CON	222	233.36	10
NO.69	Ingram2009	2	MDLT CWI	413	329.71	11
	Ingram2009	1	CON	515	661.53	11
NO.103	Leeder2015(1)	3	MDMT CWI	508	555.81	8
	Leeder2015(1)	1	CON	1126	1104.59	8
NO.103	Leeder2015(2)	3	MDMT CWI	677	330.24	8
	Leeder2015(2)	1	CON	1126	1104.59	8
NO.31	Pointon2012	4	LTLT CWI	219.7	118.5	10
	Pointon2012	1	CON	194.7	106	10
NO.21	Junior2011	7	SDLT CWI	-3.45	13.67	6
	Junior2011	1	CON	4.73	7.92	6
NO.135	Poignard2023	3	MDMT CWI	143.05	216.47	13
	Poignard2023	1	CON	80.88	105.76	13
NO.123	Jakeman2013	2	MDLT CWI	1.23	17.38	18
	Jakeman2013	1	CON	7.61	13.55	18
NO.65	Bouzid2018	2	MDLT CWI	64.43	25.86	8
	Bouzid2018	1	CON	160.44	29.22	8
NO.121	BAILEY2007	2	MDLT CWI	907.6	108.15	10
	BAILEY2007	1	CON	899.33	89.88	10
NO.90	Kositsky2020	4	LTLT CWI	355.51	152.15	5
	Kositsky2020	1	CON	475.05	319.76	5
NO.34	Howatson2009	3	MDMT CWI	302.75	197.05	8
	Howatson2009	1	CON	262.25	98.6	8
NO.32	Francois2011	2	MDLT CWI	154.16	203.07	13
	Francois2011	1	CON	358.33	441.95	9

## Sheet: JUMP
	单位不一样，因此使用SMD，type为arm臂：1：有氧组 2：抗阻组，或3对照组
	study	type	type	mean	sd	n
N0.7	Sam2019	3	MDMT CWI	0.2	3.32	15
	Sam2019	1	CON	-3.2	4.37	15
NO.59	Thimo2018	3	MDMT CWI	-1.2	3.33	11
	Thimo2018	1	CON	0.6	3.42	13
NO.127	Braulio2017	3	MDMT CWI	-0.48	3.05	10
	Braulio2017	1	CON	-3	4.66	10		CON:1
NO.77	George2012A	3	MDMT CWI	-0.01	0.08	14		MDLT:2
	George2012A	1	CON	-0.03	0.12	14		MDMT:3
NO.77	George2012B	3	MDMT CWI	0.01	0.08	14		LTLT:4
	George2012B	1	CON	-0.02	0.1	14		MDHT:5
NO.129	Beatriz2016	4	LTLT CWI	2.5	4.18	8		LTHT:6
	Beatriz2016	1	CON	-15.7	4.92	8		SDLT:7
NO.97	Braulio2018	3	MDMT CWI	-2	3.55	13
	Braulio2018	1	CON	-2.4	3.64	13
NO.76	George2013A	3	MDMT CWI	-0.05	0.09	8
	George2013A	1	CON	-0.15	0.09	8
NO.76	George2013B	3	MDMT CWI	-0.04	0.15	8
	George2013B	1	CON	-0.21	0.15	8
NO.14	Siqueira2018	4	LTLT CWI	-7.83	4.86	14
	Siqueira2018	1	CON	-10.81	3.68	15
NO.85	Getto2013	2	MDLT CWI	-1.46	17.77	7
	Getto2013	1	CON	1.12	14.15	8
NO.93	Nasser2023A	3	MDMT CWI	0.25	2.86	12
	Nasser2023A	1	CON	-2.59	1.96	12
NO.93	Nasser2023B	3	MDMT CWI	0.04	2.83	12
	Nasser2023B	1	CON	-2.03	1.96	12
NO.109	Fakhro2022	3	MDMT CWI	-2.52	16.12	30
	Fakhro2022	1	CON	-15.67	4.43	30
NO.51	KIMBERLY2012	3	MDMT CWI	-1	7.04	12
	KIMBERLY2012	1	CON	-2	6.68	10
NO.137	Pinheiro2024A	2	MDLT CWI	0.93	4.89	10
	Pinheiro2024A	1	CON	1.35	4.85	10
NO.137	Pinheiro2024B	2	MDLT CWI	0.67	4.43	10
	Pinheiro2024B	1	CON	1.18	4.39	10
NO.48	Takeda2014	3	MDMT CWI	-3.5	4.14	10
	Takeda2014	1	CON	-3.7	5.98	10
NO.117	Roberts2014A	2	MDLT CWI	-3.4	4.08	10
	Roberts2014A	1	CON	-3.1	4.02	10
	Roberts2014B	2	MDLT CWI	-3.7	4.08	10
	Roberts2014B	1	CON	-3.7	4.21	10
	Roberts2014C	2	MDLT CWI	-1.5	2.36	10
	Roberts2014C	1	CON	-1.7	2.15	10
NO.56	Barber2017	2	MDLT CWI	-3.6	4	8
	Barber2017	1	CON	-12.5	8.57	8
NO.89	Tavares2020A	2	MDLT CWI	-1.6	9.4	7
	Tavares2020A	1	CON	0.2	5.7	6
	Tavares2020B	2	MDLT CWI	-0.6	6	7
	Tavares2020B	1	CON	-5.8	5.6	6
NO.55	Crowther2017	3	MDMT CWI	-1.6	1.51	14
	Crowther2017	1	CON	-0.8	1.33	14
NO.30	Gillian2014A	5	MDHT CWI	-2.3	4.3	8
	Gillian2014A	6	LTHT CWI	-0.2	2.7	8
	Gillian2014A	2	MDLT CWI	-0.2	5.6	8
	Gillian2014A	4	LTLT CWI	-2.3	3.3	8
	Gillian2014A	1	CON	-1.37	2.59	8
	Gillian2014B	5	MDHT CWI	-2.3	1.4	8
	Gillian2014B	6	LTHT CWI	-2.1	4.8	8
	Gillian2014B	2	MDLT CWI	2	6.4	8
	Gillian2014B	4	LTLT CWI	-2.2	3.9	8
	Gillian2014B	1	CON	-4.39	2.26	8
NO.103	Leeder2015(1)	3	MDMT CWI	-1.55	2.11	8
	Leeder2015(1)	1	CON	-2.38	2.17	8
NO.103	Leeder2015(2)	3	MDMT CWI	-1.04	2.41	8
	Leeder2015(2)	1	CON	-2.38	2.17	8
N.22	Batista2024	3	MDMT CWI	0.55	1.67	20
	Batista2024	1	CON	-0.66	1.68	20
NO.27	Wilson2018	2	MDLT CWI	-6.3	10.15	8
	Wilson2018	1	CON	-5.1	7.97	8
NO.15	Crowther2017	3	MDMT CWI	-0.2	1.47	34
	Crowther2017	1	CON	-0.2	1.53	34
NO.12	Hohenauer2019	2	MDLT CWI	-0.69	2.32	10
	Hohenauer2019	1	CON	-3.97	2.55	8
NO.65	Bouzid2018A	2	MDLT CWI	-1.55	1.28	8
	Bouzid2018A	1	CON	-4.05	0.95	8
	Bouzid2018B	2	MDLT CWI	-0.89	0.64	8
	Bouzid2018B	1	CON	-2.26	0.94	8
NO.104	ASCENSAO2011A	2	MDLT CWI	1.7	3.27	10
	ASCENSAO2011A	1	CON	-3.04	3.83	10
	ASCENSAO2011B	2	MDLT CWI	-4.34	5.4	10
	ASCENSAO2011B	1	CON	-10.07	5.47	10
NO.38	Garcia2015	7	SDLT CWI	0.83	1.35	9
	Garcia2015	1	CON	-2.42	0.99	9
NO.90	Kositsky2020	4	LTLT CWI	-3.39	6.75	5
	Kositsky2020	1	CON	-5.14	8.12	5
NO.95	Malta12019	2	MDLT CWI	-0.96	1.82	18
	Malta12019	1	CON	-0.7	4.65	18
NO.115	Lindsay2017	2	MDLT CWI	-1.96	6.01	7
	Lindsay2017	1	CON	-2.05	6.73	8
NO.32	Francois2011	2	MDLT CWI	-1.71	7.57	13
	Francois2011	1	CON	-1.87	7.45	9

## Sheet: IL-6
	单位不一样，因此使用SMD，type为arm臂：1：有氧组 2：抗阻组，或3对照组
	study	type	mean	sd	n
NO.87	Adnan2022	MDMT CWI	0.07	0.15	8
	Adnan2022	CON	0.77	0.88	8
NO.14	Siqueira2018	LTLT CWI	-4	6.26	14
	Siqueira2018	CON	0.3	5.78	15
NO.86	Difranco2022	MDLT CWI	6.9	104.16	11
	Difranco2022	CON	4.4	68.14	10

## Sheet: RPE
	单位不一样，因此使用SMD，type为arm臂：1：有氧组 2：抗阻组，或3对照组
	study	type	mean	sd	n
NO.77	George2012	MDMT CWI	0	0.82	14
	George2012	CON	2.4	1.21	14
NO.76	George2013	MDMT CWI	1.7	1.03	8
	George2013	CON	4.2	0.72	8

## Sheet: CRP
	单位不一样，因此使用SMD，type为arm臂：1：有氧组 2：抗阻组，或3对照组
	study	type	mean	sd	n
NO.59	Thimo2018	MDMT CWI	2.91	1.24	11
	Thimo2018	CON	2.97	1.36	13
NO.14	Siqueira2018	LTLT CWI	0.1	0.32	14
	Siqueira2018	CON	0.1	0.82	15
NO.86	Difranco2022	MDLT CWI	2.91	2.31	11
	Difranco2022	CON	5.39	6.15	10
