# Supplementary material for: Impact of different doses of cold water immersion (duration and temperature variations) on recovery from acute exercise-induced muscle damage: a network meta-analysis
Source: Front Physiol. 2025 Feb 26;16:1525726. doi: 10.3389/fphys.2025.1525726 (PMC11897523; doi:10.3389/fphys.2025.1525726)
Supplement: Supplementary file 1 [file DataSheet1.zip › attachment/Document feature list.xlsx]

## Sheet: Sheet1
	study	country	N,sex	Mean Age(SD/Range)	Profession	Intervention programmes	Type of exercise	Time of measures	Outcomes measured	Cochrane偏倚风险评价工具									备注（简写备注、其他特殊情况）
NO.1	Fernanda2020	Brazil	14 M	16.2±0.4 years	soccer players	CWI: 10°C*10min CON:active recovery	MDLT CWI (5-10°C, 10-15 min)	48H	DOMS	随机分配方法	分配方案隐藏	实施者和参与者双盲	结局评估中的盲法	结果数据的完整性（大于20为高风险，JBJS和CORR均将20%作为分界点，若超过20%，则证据等级从1级降到2级，参考微信发送的链接网页） drop out 1. 提取数据之前，我们需要事先设计好数据提取表； 2. 数据提取表需要设计一栏——drop out，也即失访； 3. 提取文献中关于最终数据合并的信息，作者是次用符合方案集还是意向性分析； 4. 如果未做意向性分析，那么我们提取的就应该是最终被作者纳入分析的人数，如果作者做了意向性分析，提取的总人数就应该是ITT分析的数值。	选择性报告研究结果	其它偏倚来源
										L	L	L	L	L	L	B
NO15	Fiona2017	Australia	9 M	27 ± 6 years	Non-athletes	CWI: 15°C*14min CON:active recovery	MDMT CWI (11-15°C, 10-15 min)	48H	DOMS JUMP	L	B	B	B	L	L	L
NO.7	Sam2019	UK	15 M	16±1 years	soccer players	CWI: 14°C*10min CON:active recovery	MDMT CWI (11-15°C, 10-15 min)	48H	CK DOMS JUMP	L	L	B	L	L	L	L
	Machado2016	Brazil	60 M	20.4±1.8 years	Non-athletes	CWI1: 9°C*15min CWI2: 14°C*15min CON:active recovery	MDLT CWI (5-10°C, 10-15 min) MDMT CWI (11-15°C, 10-15 min)	24H	CK DOMS	L	L	B	L	L	L	L
NO.64	Philip2014	UK	10 NA	18-35 years	Non-athletes	CWI: 6°C*10min CON:active recovery	MDLT CWI (5-10°C, 10-15 min)	24H	CK DOMS	L	L	L	L	L	L	L
NO.59	Thimo2018	Germany	24 M	30.2±8.6 years	Non-athletes	CWI: 15°C*15min CON:active recovery	MDMT CWI (11-15°C, 10-15 min)	24H	CK DOMS JUMP	L	L	L	L	L	L	L
NO.127	Braulio2017	Costa Rica	10 M	14±0.4 years	basketball players	CWI: 12°C*12min CON:active recovery	MDMT CWI (11-15°C, 10-15 min)	48H	DOMS JUMP	L	L	L	B	L	L	B
NO.77	George2012	Australia	14 M	20.9±3.3 years	soccer players	CWI: 12°C*14min CON:active recovery	MDMT CWI (11-15°C, 10-15 min)	48H	DOMS JUMP	L	L	L	B	L	B	L
NO.87	Adnan2022	UK	16 M	47.2 ± 12.0 years	Non-athletes	CWI: 15°C*10min CON:active recovery	MDMT CWI (11-15°C, 10-15 min)	24H	CK	L	L	B	L	L	L	L
NO.129	Beatriz2016	Brazil	8 M	24.0±3.6 years	Jiu-Jitsu Athletes	CWI: 6°C*19min CON:active recovery	LTLT CWI (5-10°C, >15 min)	24H	CK DOMS JUMP	L	L	B	L	L	L	L
NO.97	Braulio2018	Costa Rica	13 M	19.9±2.8 years	Non-athletes	CWI: 12°C*12min CON:active recovery	MDMT CWI (11-15°C, 10-15 min)	48H	JUMP	L	L	L	B	L	L	L
NO.76	George2013	Australia	16 M	21.8±2.9 years	soccer players	CWI: 12°C*14min CON:active recovery	MDMT CWI (11-15°C, 10-15 min)	24H	DOMS JUMP	L	L	B	L	L	L	L
NO.14	Siqueira2018	Brazil	29 M	19.9±1.4 years	Non-athletes	CWI: 10°C*20min CON:active recovery	LTLT CWI (5-10°C, >15 min)	48H	DOMS JUMP CK	L	L	L	L	L	L	L
NO.86	Difranco2022	Germany	21 M	40.6±7.2 years	marathon	CWI: 8°C*10min CON:active recovery	MDLT CWI (5-10°C, 10-15 min)	48H	CK	L	L	B	B	L	L	L
NO83	Angelopoulos2022	Greece	15 M	21.1 years	Non-athletes	CWI: 10°C*10min CON:active recovery	MDLT CWI (5-10°C, 10-15 min)	24H	DOMS CK	L	L	L	L	B	L	B
NO.85	Getto2013	USA	15 NA	18-24 years	NCAA	CWI: 10°C*10min CON:active recovery	MDLT CWI (5-10°C, 10-15 min)	24H	DOMS JUMP	L	L	B	L	B	L	L
NO.93	Nasser2023	Singapore	12 M	21.1±2.2 years	soccer players	CWI: 11°C*15min CON:active recovery	MDMT CWI (11-15°C, 10-15 min)	24H	DOMS JUMP	L	L	B	L	L	L	H
NO.10	Minett2013	Australia	9 M	21±2 years	team-sport athletes	CWI: 10°C*20min CON:active recovery	LTLT CWI (5-10°C, >15 min)	24H	DOMS CK	L	L	B	L	L	B	B
NO.109	Fakhro2022	Lebanon	30 NA	19-44 years	Non-athletes	CWI: 12°C*15min CON:active recovery	MDMT CWI (11-15°C, 10-15 min)	48H	DOMS CK JUMP	L	L	L	B	L	L	L
NO.51	KIMBERLY2012	USA	22 NA	19.8±1.1 years	soccer players	CWI: 12°C*15min CON:active recovery	MDMT CWI (11-15°C, 10-15 min)	48H	DOMS JUMP	L	L	B	L	L	L	L
NO.137	Pinheiro2024	Brazil	20 M	18±0.8 years	soccer players	CWI: 10°C*10min CON:active recovery	MDLT CWI (5-10°C, 10-15 min)	24H	JUMP CK	L	L	B	L	L	L	L
NO.48	Takeda2014	Japan	10 M	20.3±0.6 years	rugby player	CWI: 15°C*10min CON:active recovery	MDMT CWI (11-15°C, 10-15 min)	24H	CK JUMP	L	L	L	L	L	L	L
NO.106	ANDERSON2017	UK	27 M	24±2 years	Non-athletes	CWI1: 5°C*12min CWI2: 14°C*12min CON:active recovery	MDLT CWI (5-10°C, 10-15 min) MDMT CWI (11-15°C, 10-15 min)	24H	CK DOMS	L	L	B	L	L	B	L
NO.117	Roberts2014	Australia	10 M	21.3±1.6 years	Non-athletes	CWI: 10°C*10min CON:active recovery	MDLT CWI (5-10°C, 10-15 min)	24H	JUMP	L	L	B	L	B	L	B
NO.56	Barber2017	UK	8 M	20±1.2 years	rugby player	CWI: 10°C*10min CON:active recovery	MDLT CWI (5-10°C, 10-15 min)	24H	DOMS CK JUMP	L	L	L	L	L	B	H
NO.58	Schimpchen2016	Germany	7 M	25±4 years	weightlifters	CWI: 12-15°C*10min CON:active recovery	MDMT CWI (11-15°C, 10-15 min)	24H	CK	L	B	B	L	B	L	B
NO.89	Tavares2020	Australia	13 M	19.2±0.8 years	Volleyball Athletes	CWI: 10°C*10min CON:active recovery	MDLT CWI (5-10°C, 10-15 min)	24H	JUMP	L	L	B	L	L	L	L
NO.35	Vaile2008	Australia	24 M	NA	Non-athletes	CWI: 15°C*14min CON:active recovery	MDMT CWI (11-15°C, 10-15 min)	24H	DOMS CK	L	B	B	L	L	L	B
NO.44	POINTON2011	Australia	10 M	21.0±1.7 years	rugby player	CWI: 9°C*20min CON:active recovery	LTLT CWI (5-10°C, >15 min)	24H	DOMS CK	L	B	B	L	L	L	L
NO.55	Crowther2017	Australia	14 M	26 ±6 years	Non-athletes	CWI: 15°C*14min CON:active recovery	MDMT CWI (11-15°C, 10-15 min)	24H	JUMP DOMS	L	B	B	B	L	L	B
NO.69	Ingram2009	Australia	11 M	27.5±6.0 years	Non-athletes	CWI: 10°C*10min CON:active recovery	MDLT CWI (5-10°C, 10-15 min)	24H	CK DOMS	L	B	B	B	L	L	L
NO.30	Gillian2014	Canada	40 M	23.6±3.7 years	Non-athletes	CWI1:20°C*10min CWI2:20°C*30min CWI3:10°C*10min CWI4:10°C*30min CON:active recovery	MDHT CWI (16-20°C, 10-15 min) LTHT CWI (16-20°C, >15 min) MDLT CWI (5-10°C, 10-15 min) LTLT CWI (5-10°C, >15 min)	48H	DOMS JUMP	L	L	B	B	B	L	B
NO.102	Leeder2015(1)	UK	8 M	23±3 years	athletes	CWI: 14°C*14min CON:active recovery	MDMT CWI (11-15°C, 10-15 min)	24H	CK DOMS JUMP	L	L	L	L	L	L	B
NO.102	Leeder2015(2)	UK	8 M	23±3 years	athletes	CWI: 14°C*14min CON:active recovery	MDMT CWI (11-15°C, 10-15 min)	24H	CK DOMS JUMP	L	L	L	L	L	L	B
N.22	Batista2024	Brazil	20 M	14.05±1.79 years	adolescent swimmers	CWI: 14°C*12min CON:active recovery	MDMT CWI (11-15°C, 10-15 min)	24H	JUMP	L	L	L	L	L	L	L
NO.31	Pointon2012	Australia	10 M	19.9±1.1 years	rugby player	CWI: 8.9°C*20min CON:active recovery	LTLT CWI (5-10°C, >15 min)	24H	CK	L	L	B	B	B	L	B
NO.21	Junior2011	Brazil	6 M	17-25 years	soccer players	CWI: 5°C*5min CON:active recovery	SDLT CWI (5-10°C, <10 min)	24H	CK	L	L	L	L	L	B	L
NO.27	Wilson2018	UK	16 M	21.88±3.40 years	Non-athletes	CWI: 10°C*10min CON:active recovery	MDLT CWI (5-10°C, 10-15 min)	24H	JUMP DOMS	L	L	L	L	B	L	L
NO.15	Crowther2017	Australia	34 M	27±6 years	Non-athletes	CWI: 15°C*14min CON:active recovery	MDMT CWI (11-15°C, 10-15 min)	48H	JUMP DOMS	L	L	L	L	L	L	L
NO.12	Hohenauer2019	UK	18 M	22.5±2.7 years	Non-athletes	CWI: 10°C*10min CON:active recovery	MDLT CWI (5-10°C, 10-15 min)	24H	JUMP DOMS	L	L	L	B	L	L	L
NO.39	Missau2018	Brazil	13 NA	26±5 years	Non-athletes	CWI: 15°C*10min CON:active recovery	MDMT CWI (11-15°C, 10-15 min)	24H	DOMS	L	L	B	L	L	L	L
NO.135	Poignard2023	France	13 M	28±6 years	tennis players	CWI: 11°C*11min CON:active recovery	MDMT CWI (11-15°C, 10-15 min)	24H	CK	L	B	L	L	L	L	L
NO.123	Jakeman2013	UK	18 F	19.9+0.97 years	athletes	CWI: 10°C*10min CON:active recovery	MDLT CWI (5-10°C, 10-15 min)	48H	DOMS CK	L	L	B	L	L	L	L
NO.36	Osamu2003	Japan	19 M	23.8+1.8 years	Non-athletes	CWI: 5°C*15min CON:active recovery	MDLT CWI (5-10°C, 10-15 min)	24H	DOMS	L	L	L	L	L	L	B
NO.65	Bouzid2018	Tunisia	8 M	19.63±0.74 years	soccer players	CWI: 10°C*10min CON:active recovery	MDLT CWI (5-10°C, 10-15 min)	24H	JUMP CK DOMS	L	L	B	L	L	B	L
NO.104	ASCENSAO2011	Portugal	20 M	18.3+0.8 years	soccer players	CWI: 10°C*10min CON:active recovery	MDLT CWI (5-10°C, 10-15 min)	48H	JUNP	L	L	L	L	L	L	L
NO.108	Goodall2008	UK	18 M	24±5 years	Non-athletes	CWI: 15°C*12min CON:active recovery	MDMT CWI (11-15°C, 10-15 min)	24H	DOMS	L	L	L	L	L	L	L
NO.133	Bartley2021	USA	29 M	46.00±3.15 years	Kona Ironman	CWI: 10°C*12min CON:active recovery	MDLT CWI (5-10°C, 10-15 min)	24H	DOMS	L	L	L	L	L	L	L
NO.6	Stella2024	Switzerland	16 M	16-30 years	soccer players	CWI: 10°C*12min CON:active recovery	MDLT CWI (5-10°C, 10-15 min)	24H	DOMS	L	B	B	L	L	L	L
NO.121	BAILEY2007	UK	20 M	21.7+2.0 years	Non-athletes	CWI: 10°C*10min CON:active recovery	MDLT CWI (5-10°C, 10-15 min)	24H	CK DOMS	L	L	B	L	L	L	L
NO.90	Kositsky2020	Australia	10 M	18.4±0.5 years	soccer players	CWI: 10°C*20min CON:active recovery	LTLT CWI (5-10°C, >15 min)	24H	DOMS CK JUMP	L	L	L	L	L	L	H
NO.95	Malta12019	Brazil	36 M	24.2±5.5years	Non-athletes	CWI: 10°C*10min CON:active recovery	MDLT CWI (5-10°C, 10-15 min)	48H	DOMS JUMP	L	L	B	L	L	L	L
NO.34	Howatson2009	UK	8 M	23±3 years	Non-athletes	CWI: 15°C*12min CON:active recovery	MDMT CWI (11-15°C, 10-15 min)	24H	DOMS CK	L	L	L	L	L	L	L
NO.115	Lindsay2017	USA	15 M	28.3±5.7 years	MMA athletes	CWI: 10°C*15min CON:active recovery	MDLT CWI (5-10°C, 10-15 min)	24H	DOMS JUMP	L	L	L	L	L	L	L
NO.32	Francois2011	France	22 M	21.5±4.6 years	athletes	CWI: 10°C*15min CON:active recovery	MDLT CWI (5-10°C, 10-15 min)	24H	DOMS CK JUMP	L	L	B	L	L	L	L
